# Supplementary material for: ADV6209 for Premedication in Pediatric Anesthesia: A Double-Blinded, Randomized Controlled Trial
Source: Pharmaceutics. 2022 Sep 27;14(10):2062. doi: 10.3390/pharmaceutics14102062 (PMC9608962; doi:10.3390/pharmaceutics14102062)
Supplement: Supplementary file 1 [file pharmaceutics-14-02062-s001.zip]

Archive with 4 entries (4 files):
- File S1.pdf
- File S2 CONSORT Checklist.pdf
- File S3.pdf
- Table S1.pdf
